# Supplementary material for: In Silico and In Vitro Search for Dual Inhibitors of the Trypanosoma brucei and Leishmania major Pteridine Reductase 1 and Dihydrofolate Reductase
Source: Molecules. 2023 Nov 10;28(22):7526. doi: 10.3390/molecules28227526 (PMC10673058; doi:10.3390/molecules28227526)
Supplement: Supplementary file 1 [file molecules-28-07526-s001.zip]

Archive with 1 entries (1 files):
- molecules-2660954-supplementary.pdf
